# Supplementary material for: Endothelial E-selectin inhibition improves acute myeloid leukaemia therapy by disrupting vascular niche-mediated chemoresistance
Source: Nat Commun. 2020 Apr 27;11:2042. doi: 10.1038/s41467-020-15817-5 (PMC7184728; doi:10.1038/s41467-020-15817-5)
Supplement: Supplementary file 3 — Source data file [file 41467_2020_15817_MOESM3_ESM.xlsx]

## Sheet: Figure 1a-b
Extended gating strategy for figure 1a-b and Supplementary figure 1

## Sheet: Figure 1d
Extended data Figure 1d
			Percent BM endohelial cells expressing E-selectin
			Healthy mice	MLL-AF9 AML mice
			1.5	19.4
			2.8	22.4
			0	14.7
			3.6	17.1
				10.9

## Sheet: Figure 1e
Extended gating strategy for Figure 1e

## Sheet: Figure 1f
Extended data Figure 1f
	% BMECs expressing E-selectin
	BMEC alone	BMEC + ethanercept	BMEC + BM normal	BMEC+BM normal + ethanercept	BMEC + AML BM	BMEC + AML BM + ethanercept	BMEC + TNFa 10ng/mL	BMEC + TNFa 10ng/mL + ethanercept	BMEC+ TNFa 30ng/mL	BMEC+ TNFa 30ng/mL + ethanercept
	3.4		6.3	5.9	15.7	7.6
			5.6	7.5	10	6.7
	3.4	2.3	4.8	6.3	10.8	9.5
	2.3	4.8	4.5	5.8	13.7	8.5
	1.8	3.4	5.1	5.8	11.4	8
	1.7	2	8.3	2.4			19.7	2.5	37.5	2
	1.9	2.4	5.2	5.1			12.9	3.1	34.4	3.3
	3	1.5	4.4	3.7			17.8	3.7	39.4	1.3

## Sheet: Figure 2a
Extended gating strategy for Figure 2a (human BM cells).
	Same gating strategy was used for AML blasts, with the exception of CD33

## Sheet: Figure 2b
extended data Figure 2b
	MFI, E-selectin-IgM AF647.
		HSPC		HSPC	AML blasts
		(CD11b-,GFP-,Lin-,KIT+)		(CD11b-,GFP-,Lin-,KIT+)	(CD11b-,GFP-,Lin-,KIT+)
	Control mouse 1	16.5	AML mouse 1	15.5	95.1
	Control mouse 2	16.4	AML mouse 2	12.4	117
	Control mouse 3	14.4	AML mouse 3	24.9	146
	Control mouse 4	16.8	AML mouse 4	19.2	126
	Control mouse 5	15.5	AML mouse 5	19.8	162

## Sheet: Figure 2c
	Figure 2c (left). AML blasts per mL blood, fold change over time														Figure 2c (right) 10hr fold change
				Blood collection timepoint (hours post injection)										Source data from mice			HSPC		AML blasts
			Injection	0 hrs	4 hrs	7 hrs	10 hrs	27 hrs						saline inj	GMI injected		Saline	GMI	Saline	GMI
		mouse 1	Saline	1	0.969317	1.22405	1.04195	1.09402						mouse 1	mouse 6		0.853611	0.721869	1.04195	1.86577
		mouse 2	Saline	1	1.35537	1.13008	0.840742	1.14732						mouse 2	mouse 7		0.64348	0.969189	0.840742	2.55213
		mouse 3	Saline	1	1.15905	1.01071	0.934422	1.24314						mouse 3	mouse 8		0.630343	1.10402	0.934422	1.46123
		mouse 4	Saline	1	1.12119	1.40525	1.29546	1.82782						mouse 4	mouse 9		1.1495	0.974576	1.29546	2.37037
		mouse 5	Saline	1	0.946462	0.939258	0.949484	1.14446						mouse 5	mouse 10		1.00247	0.884263	0.949484	1.37574
		mouse 6	GMI-1271	1	1.95171	2.01038	1.86577	3.10146
		mouse 7	GMI-1271	1	1.9918	2.44258	2.55213	3.77591
		mouse 8	GMI-1271	1	1.54723	1.2735	1.46123	1.78778
		mouse 9	GMI-1271	1	2.35532	2.40524	2.37037	3.8156
		mouse 10	GMI-1271	1	1.12819	1.32105	1.37574	1.59704

## Sheet: Figure 3a
Extended data Figure 3a
	% cell survival
	BSA	IgG control	CD31	P-sel	E-sel	E-sel + RME1	no adhesion	VCAM1
	5.597	4.452	3.09	3.38	10.547	5.793	4.225	7.292
	2.055	2.574	3.35	3.92	14.224	5.303	2.128	6.667
	2.473	2.835	3.18	3.9	12.705	6.79	4.167	6.395
	3.385	4.494	3	3.39	15.426	4.57	3.161	2.778
	4.26		3.1	3.82	12.32			4.96
	3.69				9.23			4.11
	3.63				10.26			5.1
	4.38				11.18			4.94
	2.65				10.46			4.88
		4.32176	3.1207	3.4	12.9	1.8		5.1
		3.74964	3.38604	4	9.7	4.3		4.2
		3.67981	3.20814	3.9	10.8			5.2
		4.448	3.02723	3.4	11.7	2.7		5.1
		2.68868	3.13578	3.9	11	2.6		5

## Sheet: Figure 3b
Extended data Figure 3b
	Cell survival (relative to BSA-coated wells)
		AML			HSPC
		BSA	PECAM-1	E-selectin	BSA	PECAM-1	E-selectin
		1	1	3.1	1	1.16	1.15
		1	0.8	3	1	1.06	1.26
		1	0.9	1.5	1	0.81	0.99
		1	2.1	2.7	1	0.95	1.24
		1	0.9	1.3

## Sheet: Figure 3c
Extended data Figure 3c Limiting dilution data
		leukaemic donor mice				Recipient mice
		Injection	Mouse Genotype	% of femur transplanted	Actual Number of BM cells transplanted	Number of mice per group	Number of mice positive (day 28)
		saline	sele-/-	0.5	140000	5	5
		saline	sele-/-	0.05	14000	5	2
		saline	sele-/-	0.005	1400	5	0
		saline	WT	0.5	115000	5	5
		saline	WT	0.05	11500	5	3
		saline	WT	0.005	1150	5	1
		Cytarabine	sele-/-	5	825000	5	5
		Cytarabine	sele-/-	0.5	82500	5	2
		Cytarabine	sele-/-	0.05	8250	5	0
		Cytarabine	WT	5	735000	5	5
		Cytarabine	WT	0.5	73500	5	5
		Cytarabine	WT	0.05	7350	5	2

[truncated: 21 more sheets: Figure 3d, Figure 3e, Figure 3f, Figure 4a, Figure 4b, Figure 5a, Figure 5c, Figure 5d, Figure 5e, Figure 6a, Figure 6b, Figure 6c, Figure 6d, Figure 6f, Figure 6g, Supp Fig 2, Supp Fig 3, Supp Fig 4, Supp Fig 5a, Supp Fig 5b …]
